# Supplementary material for: Ginsenoside Rc from Panax Ginseng Ameliorates Palmitate-Induced UB/OC-2 Cochlear Cell Injury
Source: Int J Mol Sci. 2023 Apr 16;24(8):7345. doi: 10.3390/ijms24087345 (PMC10139021; doi:10.3390/ijms24087345)
Supplement: Supplementary file 1 [file ijms-24-07345-s001.zip]

Archive with 1 entries (1 files):
- ijms-2283969-supplementary.pdf
